# Supplementary material for: Development of a Multienzyme Isothermal Rapid-Amplification Lateral Flow Assay for On-Site Identification of the Japanese Eel (Anguilla japonica)
Source: Foods. 2025 Sep 4;14(17):3100. doi: 10.3390/foods14173100 (PMC12428543; doi:10.3390/foods14173100)
Supplement: Supplementary file 1 [file foods-14-03100-s001.zip]

Archive with 1 entries (1 files):
- foods-3846833-supplementary.pdf
